# Supplementary material for: Variety-specific selenium accumulation patterns and quality attributes of rice following foliar selenium application
Source: PLoS One. 2025 Oct 3;20(10):e0331517. doi: 10.1371/journal.pone.0331517 (PMC12494237; doi:10.1371/journal.pone.0331517)
Supplement: S1 File — (XLSX) [file pone.0331517.s001.xlsx]

## Sheet: Table 1
Table 1 Selected rice varieties
No.	Variety	Type	Abbreviation
1	Ningjing 12	Japonica	NJ
2	Quanyouxiang 66	Indica	QYX
3	Qiuliangyou Xin Zhan	Indica	QLY
4	Xiliangyou 128	Indica	XLY
5	Liangyou 7761	Indica	LY
6	Zhenliangyou 8612	Indica	ZLY
7	Ningxiangjing 9	Japonica	NXJ
8	Tailiangyou 1413	Indica	TLY
9	Jiaheyou 175	Indica	JHY
10	Zhendao 28	Japonica	ZD
11	Taixiangjing 1402	Japonica	TXJ
12	Jiuliangyou 9	Indica	JLY

## Sheet: Table 2 
Table 2 Impact of foliar Se Spray on rice field soil fertility
Soil Parameter	Total Se (mg/kg)	Organic Matter (g/kg)	Total Nitrogen (g/kg)	Available Phosphorus (mg/kg)	Available Potassium (mg/kg)	pH
Before Se Spray	0.13	24.64	1.54	12.31	109.2	6.02
After Se Spray	0.26	25.9	1.56	12.27	104.07	6.33

## Sheet: Table 3
Table 3 Impact of foliar selenium spray on rice growth
No.	Variety	Plant height (cm)		1,000-grain weight (g)		Grain number per panicle		Imperfect grain number
		Se treatment	Control	Se treatment	Control	Se treatment	Control	Se treatment	Control
1	NJ	89.9	88.93	25.12	24.21	114	110	8	9
2	QYX	109.13	108.23	24.32	25.63	88	89	10	9
3	QLY	127.47	124.83	23.35	24.2	83	80	37	39
4	XLY	113.63	112.33	23.33	23.41	78	76	55	52
5	LY	123.77	113.87	24.39	24.31	113	109	43	46
6	ZLY	129.5	110.4	24.76	25.51	85	80	44	40
7	NXJ	100.57	95.57	25.84	24.72	116	115	34	38
8	TLY	113.03	109.37	26.53	26.46	122	118	19	28
9	JHY	129.93	128.5	30.39	28.49	84	82	67	74
10	ZD	98.2	95.63	28.55	27.24	115	113	4	14
11	TXJ	95.87	90.4	25.84	25.55	64	60	13	15
12	JLY	119.47	118.37	23.52	24.24	86	83	39	38

## Sheet: Figure1
Quality of rice											图1						图2
No.	Variety	Quantity of brown rice		Quantity of polished rice		Weight of brown rice		Werght of polished rice			Variety	Quantity of brown rice					Variety	Quantity of polished rice
		Se treatment	Control	Se treatment	Control	Se treatment	Control	Se treatment	Control			Se treatment		Control				Se treatment		Control
1	NJ	115	105.5	104	84.5	1.89	1.02	1.75	0.94		NJ	115	4.6	105.5	3.7		NJ	104	3.51	84.5	2.89
2	QYX	118	107	107.25	98	2.2516	0.8095	2.06648	0.694525		QYX	118	5.3	107	2.8		QYX	107.25	2.87	98	2.51
3	QLY	75.5	62	70.75	56	1.7501	1.1929	1.67088	1.09335		QLY	75.5	4.1	62	1.95		QLY	70.75	3.44	56	3.06
4	XLY	112.75	104.5	104.5	97	2.329	2.0888	2.1843	1.93447		XLY	112.75	4.7	104.5	3.27		XLY	104.5	4.63	97	3.17
5	LY	66.75	61.5	49.75	39.5	1.5558	1.2719	1.39908	1.09415		LY	66.75	3.15	61.5	2.83		LY	49.75	2.52	39.5	2.27
6	ZLY	87	66	70	54	1.3885	0.7805	1.30143	0.726575		ZLY	87	3.52	66	2.94		ZLY	70	2.93	54	2.26
7	NXJ	82	78.25	71	66	1.6325	1.5548	1.50605	1.09455		NXJ	82	3.11	78.25	3.24		NXJ	71	2.54	66	2.47
8	TLY	139	134.25	122	111.25	2.61	1.21	2.12248	1.09375		TLY	139	5.45	134.25	3.88		TLY	122	4.67	111.25	3.84
9	JHY	122.25	113	117.75	104	2.7276	1.0113	2.58798	0.88		JHY	122.25	5.08	113	4.17		JHY	117.75	5.33	104	4.21
10	ZD	86.5	82.5	80.25	71.25	1.89	1.02	1.73927	0.94		ZD	86.5	4.27	82.5	4.06		ZD	80.25	4.25	71.25	3.86
11	TXJ	73.75	51	62.5	42	1.4019	0.8852	1.30048	0.8382		TXJ	73.75	4.17	51	3.06		TXJ	62.5	3.68	42	3.27
12	JLY	111	109.25	106.4	102.25	2.3	1.58	2.01626	1.35		JLY	111	4.24	109.25	5.24		JLY	106.4	4.27	102.25	4.14
											图3						图4
											Variety	Weight of brown rice					Variety	Werght of polished rice
												Se treatment		Control				Se treatment		Control
											NJ	1.89	0.16	1.02	0.11		NJ	1.75	0.09	0.94	0.06
											QYX	2.2516	0.13	0.8095	0.09		QYX	2.06648	0.11	0.694525	0.04
											QLY	1.7501	0.11	1.1929	0.1		QLY	1.67088	0.1	1.09335	0.08
											XLY	2.329	0.14	2.0888	0.13		XLY	2.1843	0.12	1.93447	0.09
											LY	1.5558	0.12	1.2719	0.12		LY	1.39908	0.07	1.09415	0.07
											ZLY	1.3885	0.13	0.7805	0.08		ZLY	1.30143	0.05	0.726575	0.06
											NXJ	1.6325	0.11	1.5548	0.12		NXJ	1.50605	0.08	1.09455	0.04
											TLY	2.61	0.11	1.21	0.04		TLY	2.12248	0.11	1.09375	0.05
											JHY	2.7276	0.14	1.0113	0.03		JHY	2.58798	0.12	0.88	0.05
											ZD	1.89	0.13	1.02	0.07		ZD	1.73927	0.09	0.94	0.06
											TXJ	1.4019	0.1	0.8852	0.06		TXJ	1.30048	0.06	0.8382	0.05
											JLY	2.3	0.15	1.58	0.11		JLY	2.01626	0.09	1.35	0.07

## Sheet: Figure2
Content of globulin								Content of prolamin
	Se treatment		Control						Se treatment		Control
NJ	1.45961	0.020751	1.44392	0.0156863	a			NJ	0.0922876	0.0119806	0.0818301	0.0197381	a
QYX	1.55895	0.0119806	1.36549	0.0156863	b			QYX	0.202092	0.0119806	0.100131	0.0197381	b
QLY	0.0705376	0.009855	0.00602151	0.00372484	b			QLY	0.210323	0.00645161	0.12	0.00645161	b
XLY	1.48052	0.0326536	1.42301	0.0326536	a			XLY	0.400784	0.0156863	0.27268	0.0252122	b
LY	0.584516	0.0232616	-0.0133333	0.009855	b			LY	0.537204	0.0744968	-0.0455914	0.009855	a
ZLY	0.75537	0.00848625	0.853519	0.00848625	a			ZLY	0.66463	0.006415	0.618333	0.00555556	b
NXJ	0.862778	0.0146986	1.02574	0.0178586	a			NXJ	0.568333	0.0096225	0.579444	0.0146986	a
TLY	0.554409	0.00372484	0.0769892	0.009855	b			TLY	0.257634	0.009855	0.178065	0.0193548	b
JHY	1.07019	0.0032075	0.746111	0.0200308	b			JHY	0.499815	0.00848625	0.477593	0.0325526	a
ZD	1.59817	0.0119806	1.52758	0.0163268	b			ZD	0.162876	0.0119806	0.131503	0.0197381	a
TXJ	0.847963	0.0139812	0.918333	0.0096225	a			TXJ	0.468333	0.00555556	0.570185	0.0139812	a
JLY	0.190968	0.0129032	0.12	0.00645161	b			JLY	0.0253763	0.0134301	0.180215	0.009855	a
		Content of glutenin						Content of albumin
	Se		CK						Se treatment			Control
NJ	3.57464	0.0316977	3.15373	0.0313725	b			NJ	0.79817	0.0119806	b	2.17072	0.0239612	a
QYX	2.96288	0.0275442	4.05046	0.0275442	a			QYX	1.31059	0.0235294	a	1.18248	0.348762	b
QLY	2.98237	0.0268602	2.98452	0.0129032	a			QLY	0.442581	0.00645161	a	0.390968	0.0170694	b
XLY	2.8766	0.0275442	2.40863	0.0282788	b			XLY	1.70536	0.0239612	a	1.2034	0.0197381	b
LY	3.01892	0.0548703	1.94796	0.0134301	b			LY	0.20172	0.009855	a	0.109247	0.00372484	b
ZLY	3.57944	0.00555556	3.82759	0.0139812	a			ZLY	0.727593	0.006415	b	1.11833	0.00555556	a
NXJ	3.21648	0.006415	3.44796	0.01283	a			NXJ	1.59056	0.0096225	a	1.12204	0.0115648	b
TLY	3.61247	0.20739	2.64043	0.009855	a			TLY	0.651183	0.0134301	a	0.0619355	0.0129032	b
JHY	2.95722	0.0146986	3.07574	0.006415	a			JHY	1.12574	0.0115648	a	1.07574	0.006415	b
ZD	2.67007	0.0197381	2.00863	0.020751	b			ZD	1.41778	0.0119806	a	1.31059	0.020751	b
TXJ	3.35537	0.006415	3.46278	0.0096225	a			TXJ	1.085	0.0096225	b	1.18315	0.0139812	a
JLY	4.1286	0.00372484	3.5329	0.0111745	b			JLY	0.122151	0.009855	b	0.20172	0.0134301	a

## Sheet: Figure3
Grain						root
NJ	3.4674	0.7114	cde			NJ	2.258	0.13458	g
QYX	11.8791	0.2504	a			QYX	2.19778	0.15257	g
QLY	3.27255	0.0853	de			QLY	4.20805	0.52723	c
XLY	4.79182	0.3373	c			XLY	0.28455	0.07145	de
LY	0.44309	0.2104	f			LY	6.47112	0.09868	e
ZLY	13.0769	0.5582	a			ZLY	0.65106	0.21995	d
NJX	3.00011	0.3098	e			NJX	0.80069	0.08811	a
TLY	7.39527	2.366	b			TLY	0.63752	0.24211	f
JHY	4.6103	0.6778	cd			JHY	7.8561	0.62885	e
ZD	1.32367	0.3529	f			ZD	3.10313	0.29621	g
TXJ	0.33984	0.0059	f			TXJ	1.57988	0.15747	g
JLY	0.36385	0.0317	f			JLY	2.72092	0.31941	b
Stem						Leaves
NJ	2.57365	0.86258	cde			NJ	5.06881	0.194	cde
QYX	6.71669	1.12906	a			QYX	15.5292	0.74984	a
QLY	2.88366	2.89992	cde			QLY	20.1054	1.46111	cde
XLY	3.34096	0.10228	bcd			XLY	9.90121	0.73858	bcd
LY	2.17229	0.29895	def			LY	9.3996	0.31923	def
ZLY	2.27525	0.47802	def			ZLY	6.14897	0.28203	def
NJX	1.21435	0.10015	ef			NJX	5.25672	0.17719	ef
TLY	3.48028	0.44254	bcd			TLY	7.02132	0.085	bcd
JHY	5.35331	0.74132	ab			JHY	25.8993	2.18265	ab
ZD	0.45776	0.09539	f			ZD	3.95652	0.24677	f
TXJ	4.44244	0.26031	bc			TXJ	-0.24326	0.02642	bc
JLY	1.90702	0.62627	def			JLY	12.3978	1.57647	def

## Sheet: Fig.4
Variety	Plant height (cm)					Variety	1,000-grain weight (g)					Variety	Grain number per panicle					Variety	Imperfect grain number
	Se treatment		Control				Se treatment		Control				Se treatment		Control				Se treatment		Control
NJ	89.9	2.46	88.93	3.13		NJ	25.12	1.23	24.21	2.14		NJ	114	2.58	110	2.67		NJ	8	0.34	9	0.27
QYX	109.13	3.58	108.23	3.15		QYX	24.32	1.27	25.63	2.06		QYX	88	2.14	89	2.35		QYX	10	0.37	9	0.26
QLY	127.47	3.64	124.83	4.16		QLY	23.35	1.31	24.2	1.95		QLY	83	2.31	80	3.11		QLY	37	0.64	39	0.41
XLY	113.63	3.72	112.33	4.23		XLY	23.33	1.14	23.41	1.88		XLY	78	2.67	76	2.47		XLY	55	0.43	52	0.47
LY	123.77	4.17	113.87	4.72		LY	24.39	1.17	24.31	1.49		LY	113	2.95	109	2.94		LY	43	0.37	46	0.39
ZLY	129.5	4.25	110.4	4.28		ZLY	24.76	1.29	25.51	1.51		ZLY	85	3.11	80	2.85		ZLY	44	0.29	40	0.29
NXJ	100.57	4.14	95.57	3.84		NXJ	25.84	1.34	24.72	1.62		NXJ	116	2.84	115	2.64		NXJ	34	0.24	38	0.33
TLY	113.03	3.89	109.37	3.96		TLY	26.53	1.41	26.46	1.77		TLY	122	3.33	118	2.38		TLY	19	0.17	28	0.19
JHY	129.93	3.27	128.5	3.57		JHY	30.39	1.57	28.49	1.83		JHY	84	2.49	82	3.14		JHY	67	0.41	74	0.43
ZD	98.2	3.66	95.63	3.27		ZD	28.55	1.43	27.24	1.96		ZD	115	2.88	113	3.27		ZD	9	0.18	14	0.12
TXJ	95.87	4.11	90.4	3.19		TXJ	25.84	1.32	25.55	1.59		TXJ	64	2.11	60	2.65		TXJ	13	0.11	15	0.11
JLY	119.47	4.53	118.37	4.05		JLY	23.52	1.13	24.24	1.33		JLY	86	2.06	83	2.17		JLY	39	0.24	38	0.26
